# Supplementary material for: Rapid and Efficient Synthesis of Succinated Thiol Compounds via Maleic Anhydride Derivatization
Source: Molecules. 2025 Jan 27;30(3):571. doi: 10.3390/molecules30030571 (PMC11820211; doi:10.3390/molecules30030571)
Supplement: Supplementary file 1 [file molecules-30-00571-s001.zip]

Archive with 1 entries (1 files):
- molecules-3426629-supplementary.pdf
